# Supplementary material for: ﻿Additions to the Entoloma (Agaricales, Entolomataceae) from China: Description of five species with one new to science
Source: MycoKeys. 2025 Oct 10;123:89–103. doi: 10.3897/mycokeys.123.162577 (PMC12534791; doi:10.3897/mycokeys.123.162577)
Supplement: XML Treatment for Entoloma fuligineocinereum [file mycokeys.123.162577-treatment1.xml]

<!DOCTYPE tp:taxon-treatment
  PUBLIC "-//TaxonX//DTD Taxonomic Treatment Publishing DTD v0 20100105//EN" "tax-treatment-NSO.dtd">
<tp:taxon-treatment xmlns:tp="http://www.plazi.org/taxpub"><tp:treatment-meta><kwd-group><label>Taxon classification</label><kwd>
              <named-content content-type="kingdom">Fungi</named-content>
            </kwd><kwd>
              <named-content content-type="order">Agaricales</named-content>
            </kwd><kwd>
              <named-content content-type="family">Entolomataceae</named-content>
            </kwd></kwd-group><mixed-citation publication-type="journal"><person-group><name><surname>Liu</surname><given-names>Xu</given-names></name><name><surname>Chen</surname><given-names>Qiang</given-names></name><name><surname>Xiang</surname><given-names>Quanju</given-names></name><name><surname>Gu</surname><given-names>Yunfu</given-names></name><name><surname>Han</surname><given-names>Xixi</given-names></name><name><surname>Xing</surname><given-names>Rui</given-names></name><name><surname>Zhao</surname><given-names>Ruilin</given-names></name><name><surname>He</surname><given-names>Maoqiang</given-names></name></person-group><article-title>﻿Additions to the <italic><tp:taxon-name><tp:taxon-name-part taxon-name-part-type="genus" reg="Entoloma">Entoloma</tp:taxon-name-part></tp:taxon-name></italic> (<tp:taxon-name><tp:taxon-name-part taxon-name-part-type="order">Agaricales</tp:taxon-name-part></tp:taxon-name>, <tp:taxon-name><tp:taxon-name-part taxon-name-part-type="family">Entolomataceae</tp:taxon-name-part></tp:taxon-name>) from China: Description of five species with one new to science</article-title><source>MycoKeys</source><day>10</day><month>10</month><year>2025</year><volume>123</volume><fpage>89</fpage><lpage>103</lpage><pub-id pub-id-type="doi">10.3897/mycokeys.123.162577</pub-id></mixed-citation></tp:treatment-meta><tp:nomenclature><label>﻿</label><tp:taxon-name><object-id xmlns:xlink="http://www.w3.org/1999/xlink" content-type="arpha" xlink:type="simple">FF3425BA-8FA7-57D6-A4B4-9AC406A4C2E1</object-id>
            <tp:taxon-name-part taxon-name-part-type="genus" reg="Entoloma">Entoloma</tp:taxon-name-part>
            <tp:taxon-name-part taxon-name-part-type="species" reg="fuligineocinereum">fuligineocinereum</tp:taxon-name-part>
          </tp:taxon-name><tp:taxon-authority>Mešić &amp; Tkalčec, Phytotaxa 289(3): 297 (2016)</tp:taxon-authority><xref ref-type="fig" rid="F2">Fig. 2</xref></tp:nomenclature><tp:treatment-sec sec-type="Basionym" id="SECID0EZIAE"><title>Basionym.</title><p><italic><tp:taxon-name><tp:taxon-name-part taxon-name-part-type="genus" reg="Nolanea">Nolanea</tp:taxon-name-part> <tp:taxon-name-part taxon-name-part-type="species" reg="latifolia">latifolia</tp:taxon-name-part></tp:taxon-name></italic> Kauffman, Pap. Mich. Acad. Sci. 5: 140, 1926 [1925].</p></tp:treatment-sec><tp:treatment-sec sec-type="description" id="SECID0EKJAE"><title>Description.</title><p>Pileus is 23.0–32.2 mm in diameter, convex or broadly convex, occasionally umbonate on the disc, margin entire, occasionally straight; dry orhygrophanous, smooth, background gray or dark brown. <italic>Lamellae</italic> up to 3 mm broad, adnate or slightly sinuate, light brown, brown, getting dark near the pileus edge, eroded,veined. Stipe 72.4–80.2 × 3.2–3.8 mm, concolor with the pileus, paler toward base, cylindrical,equal, surface dry, smooth, silky, occasionally with the white fibrils or punctate near the pileus.</p><p>Basidiospores 8.6–11.6 × 8.1–9.8 μm [x̄ =9.6 ± 0.7 × 8.7 ± 0.4 μm, Q = 1.0–1.2, Q<sub>m</sub> = 1.1 ± 0.1, n = 20], subglobose-angular, asymmetrical, with 5–7 side. Basidia 40.7–47.9 × 11.2–13.2 μm, 4-spored. Cheilocystidia absent. Pileipellis a cutis with a transition to a plagiotrichoderm and a trichoderm of cylindrical to slightly inflated hyphae14.2–28.9 μm wide, with lightmembranous brown pigment. Clamp connections absent. Lamellae edge is fertile.</p><fig id="F2" position="float" orientation="portrait"><object-id xmlns:xlink="http://www.w3.org/1999/xlink" content-type="doi" xlink:type="simple">10.3897/mycokeys.123.162577.figure2</object-id><object-id xmlns:xlink="http://www.w3.org/1999/xlink" content-type="arpha" xlink:type="simple">6D164003-C707-58A7-8CBD-C67C1B839E87</object-id><label>Figure 2.</label><caption><p><italic><tp:taxon-name><tp:taxon-name-part taxon-name-part-type="genus" reg="Entoloma">Entoloma</tp:taxon-name-part> <tp:taxon-name-part taxon-name-part-type="species" reg="fuligineocinereum">fuligineocinereum</tp:taxon-name-part></tp:taxon-name></italic>. a, b. Basidiomes in the field; c–g. Basidia; <bold>h, i.</bold> Basidiospores; <bold>j.</bold> Pileipellis hyphae; k, l. Lamellae edge. Scale bars: 5 mm (a, b); 5 μm (c–g); 10 μm (h–I); 40 μm (j); 5 μm (k, l).</p></caption><graphic xmlns:xlink="http://www.w3.org/1999/xlink" xlink:href="mycokeys-123-089-g002.jpg" position="float" orientation="portrait" xlink:type="simple" id="oo_1435464.jpg"><uri content-type="original_file" xlink:type="simple">https://binary.pensoft.net/fig/1435464</uri></graphic></fig></tp:treatment-sec><tp:treatment-sec sec-type="notes" id="SECID0ESKAE"><title>Notes.</title><p>Our samples clustered with samples from Northern America and Mongolia of <italic><tp:taxon-name><tp:taxon-name-part taxon-name-part-type="genus" reg="Entoloma">E.</tp:taxon-name-part> <tp:taxon-name-part taxon-name-part-type="species" reg="fuligineocinereum">fuligineocinereum</tp:taxon-name-part></tp:taxon-name></italic> in the phylogenetic tree (Fig. <xref ref-type="fig" rid="F1">1</xref>). Morphologically, the morphological characteristics of our samples differs slightly from the previous descriptions. Basidiomes color of our samples is paler than those described in <xref ref-type="bibr" rid="B18">Largent (1971)</xref>. In addition, our Chinese samples present slightly larger basidiospores compared with the holotype (7.5–9 × 7–8.5 μm, x̄ = 8.3 × 7.7 μm, <xref ref-type="bibr" rid="B18">Largent 1971</xref>).</p></tp:treatment-sec><tp:treatment-sec sec-type="Specimen examined" id="SECID0EPLAE"><title>Specimen examined.</title><p>China • Qinghai province, Qilian Mountain National Park, Sigou, Donghaikou, 9 July 2023, MQ He, <italic>ZRL20230456</italic> (HMAS300882) • Qinghai Province, Haibei Tibetan Autonomous Prefecture, Qilian County, Binggoulinhai, 15 July 2023, MQ He, <italic>ZRL20230695</italic> (HMAS300880) • Qinghai Province, Tongren City, ZamaoKasuhu, 23 August 2023, MQ He, <italic>ZRL20234471</italic> (HMAS300879) • Qinghai Province, Huangnan Tibetan Autonomous Prefecture, Maixiu Forest Farm, 22 August 2023, MQ He, <italic>ZRL20234535</italic> (HMAS300881).</p></tp:treatment-sec><tp:treatment-sec><!--Section generated to contain objects referenced in tp:taxon-treatment.--><fig id="F1" position="float" orientation="portrait"><object-id xmlns:xlink="http://www.w3.org/1999/xlink" content-type="doi" xlink:type="simple">10.3897/mycokeys.123.162577.figure1</object-id><object-id xmlns:xlink="http://www.w3.org/1999/xlink" content-type="arpha" xlink:type="simple">74AE4A68-E7B8-5D86-BA6E-2C2C7839FA70</object-id><label>Figure 1.</label><caption><p>Maximum likelihood tree of <italic><tp:taxon-name><tp:taxon-name-part taxon-name-part-type="genus" reg="Entoloma">Entoloma</tp:taxon-name-part></tp:taxon-name></italic> based on <abbrev xmlns:xlink="http://www.w3.org/1999/xlink" xlink:title="internal transcribed spacer" id="ABBRID0EIAAE" xlink:type="simple">ITS</abbrev>, <abbrev xmlns:xlink="http://www.w3.org/1999/xlink" xlink:title="large ribosomal subunit" id="ABBRID0EMAAE" xlink:type="simple">LSU</abbrev>, and <abbrev xmlns:xlink="http://www.w3.org/1999/xlink" xlink:title="mitochondrial ribosomal small subunit" id="ABBRID0EQAAE" xlink:type="simple">mtSSU</abbrev> genes, rooted with <italic><tp:taxon-name><tp:taxon-name-part taxon-name-part-type="genus" reg="Clitopilus">Clitopilus</tp:taxon-name-part> <tp:taxon-name-part taxon-name-part-type="species" reg="hirneolus">hirneolus</tp:taxon-name-part></tp:taxon-name></italic>. Bayesian posterior probability (<abbrev xmlns:xlink="http://www.w3.org/1999/xlink" xlink:title="Bayesian posterior probabilities" id="ABBRID0E6AAE" xlink:type="simple">PP</abbrev>) values ≥ 90% or Bootstrap support (BS) values ≥ 50% are indicated at the internodes (<abbrev xmlns:xlink="http://www.w3.org/1999/xlink" xlink:title="Bayesian posterior probabilities" id="ABBRID0EDBAE" xlink:type="simple">PP</abbrev>/BS). New samples are in bold.The type strains cited indicated by a bold “T”.</p></caption><graphic xmlns:xlink="http://www.w3.org/1999/xlink" xlink:href="mycokeys-123-089-g001.jpg" position="float" orientation="portrait" xlink:type="simple" id="oo_1435471.jpg"><uri content-type="original_file" xlink:type="simple">https://binary.pensoft.net/fig/1435471</uri></graphic></fig></tp:treatment-sec><ref-list><ref id="B18"><mixed-citation xmlns:xlink="http://www.w3.org/1999/xlink" xlink:type="simple"><person-group><name name-style="western"><surname>Largent</surname><given-names>DL</given-names></name></person-group> (<year>1971</year>) <article-title>Rhodophylloid fungi of the pacific coast (United States) I: Type studies and new combinations of species described prior to 1968.</article-title><source>Brittonia</source><volume>23</volume>: <fpage>238</fpage>–<lpage>245</lpage>. <ext-link xlink:href="10.2307/2805626" ext-link-type="doi" xlink:type="simple">https://doi.org/10.2307/2805626</ext-link></mixed-citation></ref></ref-list></tp:taxon-treatment>
