# Supplementary material for: ﻿Additions to the Entoloma (Agaricales, Entolomataceae) from China: Description of five species with one new to science
Source: MycoKeys. 2025 Oct 10;123:89–103. doi: 10.3897/mycokeys.123.162577 (PMC12534791; doi:10.3897/mycokeys.123.162577)
Supplement: XML Treatment for Entoloma glaucobasis [file mycokeys.123.162577-treatment2.xml]

<!DOCTYPE tp:taxon-treatment
  PUBLIC "-//TaxonX//DTD Taxonomic Treatment Publishing DTD v0 20100105//EN" "tax-treatment-NSO.dtd">
<tp:taxon-treatment xmlns:tp="http://www.plazi.org/taxpub"><tp:treatment-meta><kwd-group><label>Taxon classification</label><kwd>
              <named-content content-type="kingdom">Fungi</named-content>
            </kwd><kwd>
              <named-content content-type="order">Agaricales</named-content>
            </kwd><kwd>
              <named-content content-type="family">Entolomataceae</named-content>
            </kwd></kwd-group><mixed-citation publication-type="journal"><person-group><name><surname>Liu</surname><given-names>Xu</given-names></name><name><surname>Chen</surname><given-names>Qiang</given-names></name><name><surname>Xiang</surname><given-names>Quanju</given-names></name><name><surname>Gu</surname><given-names>Yunfu</given-names></name><name><surname>Han</surname><given-names>Xixi</given-names></name><name><surname>Xing</surname><given-names>Rui</given-names></name><name><surname>Zhao</surname><given-names>Ruilin</given-names></name><name><surname>He</surname><given-names>Maoqiang</given-names></name></person-group><article-title>﻿Additions to the <italic><tp:taxon-name><tp:taxon-name-part taxon-name-part-type="genus" reg="Entoloma">Entoloma</tp:taxon-name-part></tp:taxon-name></italic> (<tp:taxon-name><tp:taxon-name-part taxon-name-part-type="order">Agaricales</tp:taxon-name-part></tp:taxon-name>, <tp:taxon-name><tp:taxon-name-part taxon-name-part-type="family">Entolomataceae</tp:taxon-name-part></tp:taxon-name>) from China: Description of five species with one new to science</article-title><source>MycoKeys</source><day>10</day><month>10</month><year>2025</year><volume>123</volume><fpage>89</fpage><lpage>103</lpage><pub-id pub-id-type="doi">10.3897/mycokeys.123.162577</pub-id></mixed-citation></tp:treatment-meta><tp:nomenclature><label>﻿</label><tp:taxon-name><object-id xmlns:xlink="http://www.w3.org/1999/xlink" content-type="arpha" xlink:type="simple">F9449AB8-3839-5AF0-BEA2-E945440F03F8</object-id>
            <tp:taxon-name-part taxon-name-part-type="genus" reg="Entoloma">Entoloma</tp:taxon-name-part>
            <tp:taxon-name-part taxon-name-part-type="species" reg="glaucobasis">glaucobasis</tp:taxon-name-part>
          </tp:taxon-name><tp:taxon-authority>Huijsman ex Noordel., Persoonia 12(4): 260 (1985)</tp:taxon-authority><xref ref-type="fig" rid="F3">Fig. 3</xref></tp:nomenclature><tp:treatment-sec sec-type="description" id="SECID0EGNAE"><title>Description.</title><p>Pileus 29–33.4 mm in diameter, campanulate, occasionally with a broad umbo, disc depressed or deeply indented, margin entire, straight, slightly uplifted; surfacedry, background gray or light brown, covered with brown fibrillose scales in triangular shape, scales denser and darker at the disc. <italic>Lamellae</italic> up to 4 mm broad, adnate to decurrent, subdistant, white, light pink, entire, veined. Stipe 48.1–59.6 × 2.3–2.5 cm, light brown, concolor with the pileus, surface dry, smooth, base white with hypha.</p><p>Basidiospores 9.3–12.0 × 6.7–9.2 μm [x̄ =10.7 ± 0.7 × 8.1 ± 0.6 μm, Q = 1.2–1.6, Q<sub>m</sub> = 1.3 ± 0.1, n = 20], heterodiametric, with 5–7 angles in side-view. Basidia 28.5–38.6 × 9.8–13.6 μm, 4-spored. Cheilocystidia basidia-like, 13.2–19.8 × 3.7–7.4 μm.Pileipellis a cutis with a transition to a plagiotrichoderm and a trichoderm of cylindrical to slightly inflated hyphae 8.2–17.9 μm wide, hyaline, membranous light brown. Clamp connections absent. Lamellae edge is heterogeneous.</p><fig id="F3" position="float" orientation="portrait"><object-id xmlns:xlink="http://www.w3.org/1999/xlink" content-type="doi" xlink:type="simple">10.3897/mycokeys.123.162577.figure3</object-id><object-id xmlns:xlink="http://www.w3.org/1999/xlink" content-type="arpha" xlink:type="simple">D7D0AA68-4501-5F95-99BF-CB6CB1BFA2D9</object-id><label>Figure 3.</label><caption><p><italic><tp:taxon-name><tp:taxon-name-part taxon-name-part-type="genus" reg="Entoloma">Entoloma</tp:taxon-name-part> <tp:taxon-name-part taxon-name-part-type="species" reg="glaucobasis">glaucobasis</tp:taxon-name-part></tp:taxon-name></italic>. a. Basidiomes in the field; b. Pileipellis hyphae; c–f. Basidiospores; g–j. Basidia; k–i. Cheilocystidia. Scale bars: 5 mm (a); 10 μm (b); 5 μm (c–f); 5 μm (g–j); 5 μm (k, l).</p></caption><graphic xmlns:xlink="http://www.w3.org/1999/xlink" xlink:href="mycokeys-123-089-g003.jpg" position="float" orientation="portrait" xlink:type="simple" id="oo_1435465.jpg"><uri content-type="original_file" xlink:type="simple">https://binary.pensoft.net/fig/1435465</uri></graphic></fig></tp:treatment-sec><tp:treatment-sec sec-type="notes" id="SECID0EKOAE"><title>Notes.</title><p>A sample from Qilian Mountain clustered two European samples of <italic><tp:taxon-name><tp:taxon-name-part taxon-name-part-type="genus" reg="Entoloma">E.</tp:taxon-name-part> <tp:taxon-name-part taxon-name-part-type="species" reg="glaucobasis">glaucobasis</tp:taxon-name-part></tp:taxon-name></italic>in the phylogenetic tree (Fig. <xref ref-type="fig" rid="F1">1</xref>). This species is originally described from Germany. Our sample generally coincides with the original description of <italic><tp:taxon-name><tp:taxon-name-part taxon-name-part-type="genus" reg="Entoloma">E.</tp:taxon-name-part> <tp:taxon-name-part taxon-name-part-type="species" reg="glaucobasis">glaucobasis</tp:taxon-name-part></tp:taxon-name></italic>. Difference is that the cheilocystidia is basidia-like in our sample while is clavate or vesicular according to the original description (<xref ref-type="bibr" rid="B24">Noordeloos 1985</xref>).</p></tp:treatment-sec><tp:treatment-sec sec-type="Specimen examined" id="SECID0EOPAE"><title>Specimen examined.</title><p>China • Qinghai Province, Huangnan Tibetan Autonomous Prefecture, Maixiu Forest Farm, 22 August 2023, MQ He, <italic>ZRL20234505</italic> (HMAS300878).</p></tp:treatment-sec><tp:treatment-sec><!--Section generated to contain objects referenced in tp:taxon-treatment.--><fig id="F1" position="float" orientation="portrait"><object-id xmlns:xlink="http://www.w3.org/1999/xlink" content-type="doi" xlink:type="simple">10.3897/mycokeys.123.162577.figure1</object-id><object-id xmlns:xlink="http://www.w3.org/1999/xlink" content-type="arpha" xlink:type="simple">74AE4A68-E7B8-5D86-BA6E-2C2C7839FA70</object-id><label>Figure 1.</label><caption><p>Maximum likelihood tree of <italic><tp:taxon-name><tp:taxon-name-part taxon-name-part-type="genus" reg="Entoloma">Entoloma</tp:taxon-name-part></tp:taxon-name></italic> based on <abbrev xmlns:xlink="http://www.w3.org/1999/xlink" xlink:title="internal transcribed spacer" id="ABBRID0EIAAE" xlink:type="simple">ITS</abbrev>, <abbrev xmlns:xlink="http://www.w3.org/1999/xlink" xlink:title="large ribosomal subunit" id="ABBRID0EMAAE" xlink:type="simple">LSU</abbrev>, and <abbrev xmlns:xlink="http://www.w3.org/1999/xlink" xlink:title="mitochondrial ribosomal small subunit" id="ABBRID0EQAAE" xlink:type="simple">mtSSU</abbrev> genes, rooted with <italic><tp:taxon-name><tp:taxon-name-part taxon-name-part-type="genus" reg="Clitopilus">Clitopilus</tp:taxon-name-part> <tp:taxon-name-part taxon-name-part-type="species" reg="hirneolus">hirneolus</tp:taxon-name-part></tp:taxon-name></italic>. Bayesian posterior probability (<abbrev xmlns:xlink="http://www.w3.org/1999/xlink" xlink:title="Bayesian posterior probabilities" id="ABBRID0E6AAE" xlink:type="simple">PP</abbrev>) values ≥ 90% or Bootstrap support (BS) values ≥ 50% are indicated at the internodes (<abbrev xmlns:xlink="http://www.w3.org/1999/xlink" xlink:title="Bayesian posterior probabilities" id="ABBRID0EDBAE" xlink:type="simple">PP</abbrev>/BS). New samples are in bold.The type strains cited indicated by a bold “T”.</p></caption><graphic xmlns:xlink="http://www.w3.org/1999/xlink" xlink:href="mycokeys-123-089-g001.jpg" position="float" orientation="portrait" xlink:type="simple" id="oo_1435471.jpg"><uri content-type="original_file" xlink:type="simple">https://binary.pensoft.net/fig/1435471</uri></graphic></fig></tp:treatment-sec><ref-list><ref id="B24"><mixed-citation xmlns:xlink="http://www.w3.org/1999/xlink" xlink:type="simple"><person-group><name name-style="western"><surname>Noordeloos</surname><given-names>ME</given-names></name></person-group> (<year>1985</year>) NotulaeadFloramagaricinamneerlandicam—X-XI. <italic><tp:taxon-name><tp:taxon-name-part taxon-name-part-type="genus"/><tp:taxon-name-part taxon-name-part-type="species"/><tp:taxon-name-part taxon-name-part-type="undefined">E.toloma.</tp:taxon-name-part></tp:taxon-name></italic> Persoonia-Molecular Phylogeny and Evolution of <tp:taxon-name><tp:taxon-name-part taxon-name-part-type="kingdom">Fungi</tp:taxon-name-part></tp:taxon-name> 12(4): 457–462.</mixed-citation></ref></ref-list></tp:taxon-treatment>
