# Supplementary material for: ﻿Additions to the Entoloma (Agaricales, Entolomataceae) from China: Description of five species with one new to science
Source: MycoKeys. 2025 Oct 10;123:89–103. doi: 10.3897/mycokeys.123.162577 (PMC12534791; doi:10.3897/mycokeys.123.162577)
Supplement: XML Treatment for Entoloma griseopileum [file mycokeys.123.162577-treatment3.xml]

<!DOCTYPE tp:taxon-treatment
  PUBLIC "-//TaxonX//DTD Taxonomic Treatment Publishing DTD v0 20100105//EN" "tax-treatment-NSO.dtd">
<tp:taxon-treatment xmlns:tp="http://www.plazi.org/taxpub"><tp:treatment-meta><kwd-group><label>Taxon classification</label><kwd>
              <named-content content-type="kingdom">Fungi</named-content>
            </kwd><kwd>
              <named-content content-type="order">Agaricales</named-content>
            </kwd><kwd>
              <named-content content-type="family">Entolomataceae</named-content>
            </kwd></kwd-group><mixed-citation publication-type="journal"><person-group><name><surname>Liu</surname><given-names>Xu</given-names></name><name><surname>Chen</surname><given-names>Qiang</given-names></name><name><surname>Xiang</surname><given-names>Quanju</given-names></name><name><surname>Gu</surname><given-names>Yunfu</given-names></name><name><surname>Han</surname><given-names>Xixi</given-names></name><name><surname>Xing</surname><given-names>Rui</given-names></name><name><surname>Zhao</surname><given-names>Ruilin</given-names></name><name><surname>He</surname><given-names>Maoqiang</given-names></name></person-group><article-title>﻿Additions to the <italic><tp:taxon-name><tp:taxon-name-part taxon-name-part-type="genus" reg="Entoloma">Entoloma</tp:taxon-name-part></tp:taxon-name></italic> (<tp:taxon-name><tp:taxon-name-part taxon-name-part-type="order">Agaricales</tp:taxon-name-part></tp:taxon-name>, <tp:taxon-name><tp:taxon-name-part taxon-name-part-type="family">Entolomataceae</tp:taxon-name-part></tp:taxon-name>) from China: Description of five species with one new to science</article-title><source>MycoKeys</source><day>10</day><month>10</month><year>2025</year><volume>123</volume><fpage>89</fpage><lpage>103</lpage><pub-id pub-id-type="doi">10.3897/mycokeys.123.162577</pub-id></mixed-citation></tp:treatment-meta><tp:nomenclature><label>﻿</label><tp:taxon-name><object-id xmlns:xlink="http://www.w3.org/1999/xlink" content-type="arpha" xlink:type="simple">6F3D9D09-B798-5DCF-B01B-B4B8E632C88A</object-id>
            <tp:taxon-name-part taxon-name-part-type="genus" reg="Entoloma">Entoloma</tp:taxon-name-part>
            <tp:taxon-name-part taxon-name-part-type="species" reg="griseopileum">griseopileum</tp:taxon-name-part>
            <object-id xmlns:xlink="http://www.w3.org/1999/xlink" xlink:type="simple">Fungal Names: FN 572836</object-id>
          </tp:taxon-name><tp:taxon-authority>M.Q. He &amp; X. Liu</tp:taxon-authority><tp:taxon-status xmlns:xlink="http://www.w3.org/1999/xlink" xlink:type="simple">sp. nov.</tp:taxon-status><xref ref-type="fig" rid="F4">Fig. 4</xref></tp:nomenclature><tp:treatment-sec sec-type="etymology" id="SECID0EDRAE"><title>Etymology.</title><p>the epithet “<italic>griseo</italic>” means gray, the name refers to the grayish pileus.</p></tp:treatment-sec><tp:treatment-sec sec-type="Holotype" id="SECID0ELRAE"><title>Holotype.</title><p>China • Qinghai Province Mutual Aid County, Beishan National Forest Park,Langshidang, 10 July 2023, MQ He,<italic>ZRL20230583</italic> (HMAS300884).</p></tp:treatment-sec><tp:treatment-sec sec-type="diagnosis" id="SECID0ETRAE"><title>Diagnosis.</title><p>This species is characterized by its gray basidiomes and fibrillose pileus.</p></tp:treatment-sec><tp:treatment-sec sec-type="description" id="SECID0EYRAE"><title>Original description.</title><p>Pileus is 26–32 mm in diameter, broadly convex, umbonate on the disc, margin slightly decurved when young, getting straight or slightly uplifted when mature; surface dry, fibrillose, background gray, fibrils light brown, denser and darker on the disc. <italic>Lamellae</italic> up to 3 mm broad, adnate or slightly sinuate, eroded, white, slightly pink, getting brown or dark brown near the pileus edge. Stipe 33.53–42.20 × 3.2–3.5 mm, concolor with the pileus, darker toward base, cylindrical,equal,surface dry, smooth, silky, occasionally with the same fibrils as on pileus.</p><fig id="F4" position="float" orientation="portrait"><object-id xmlns:xlink="http://www.w3.org/1999/xlink" content-type="doi" xlink:type="simple">10.3897/mycokeys.123.162577.figure4</object-id><object-id xmlns:xlink="http://www.w3.org/1999/xlink" content-type="arpha" xlink:type="simple">F5512063-FF68-5CA9-8F08-BE7AD04B0C4C</object-id><label>Figure 4.</label><caption><p><italic><tp:taxon-name><tp:taxon-name-part taxon-name-part-type="genus" reg="Entoloma">Entoloma</tp:taxon-name-part> <tp:taxon-name-part taxon-name-part-type="species" reg="griseopileum">griseopileum</tp:taxon-name-part></tp:taxon-name></italic>. a–d. Basidiomes in the field; e–j. Basidiospores; k–o. Basidia; p. Pileipellis hyphae; q–r. Lamellae edge. Scale bars: 5 mm (a–d); 2 μm (e–j); 5 μm (k–o); 10 μm (p); 5 μm (q–r).</p></caption><graphic xmlns:xlink="http://www.w3.org/1999/xlink" xlink:href="mycokeys-123-089-g004.jpg" position="float" orientation="portrait" xlink:type="simple" id="oo_1435466.jpg"><uri content-type="original_file" xlink:type="simple">https://binary.pensoft.net/fig/1435466</uri></graphic></fig><p>Basidiospores 6.8–10.1 × 5.9–7.7 μm [x̄ =8.9 ± 0.7 × 6.7 ± 0.4 μm, Q = 1.0–1.6, Q<sub>m</sub> = 1.3 ± 0.1, n = 20], heterodiametric, with 5–7 angles in side-view. Basidia 31.8–40.6 × 9.3–13.8 μm, 4-spored. Cheilocystidia absent. Pileipellis a cutis with a transition to a plagiotrichoderm and a trichoderm of cylindrical to slightly inflated hyphae 4.6–11.1 μm wide, with membranous brown pigment. Clamp connections absent. Lamellae edge is fertile.</p></tp:treatment-sec><tp:treatment-sec sec-type="habitat" id="SECID0E3SAE"><title>Habitat.</title><p>Wood-inhabiting.</p></tp:treatment-sec><tp:treatment-sec sec-type="notes" id="SECID0EBTAE"><title>Notes.</title><p>Morphologically, <italic><tp:taxon-name><tp:taxon-name-part taxon-name-part-type="genus" reg="Entoloma">E.</tp:taxon-name-part> <tp:taxon-name-part taxon-name-part-type="species" reg="griseopileum">griseopileum</tp:taxon-name-part></tp:taxon-name></italic> resembles <italic><tp:taxon-name><tp:taxon-name-part taxon-name-part-type="genus" reg="Entoloma">E.</tp:taxon-name-part> <tp:taxon-name-part taxon-name-part-type="species" reg="bisporigerum">bisporigerum</tp:taxon-name-part></tp:taxon-name></italic> in the field which also can be found in northern China (Li et al. 2015). Both species have grayish small basidiomes (pileus smaller than 4cm in diameter). But under microscope, <italic><tp:taxon-name><tp:taxon-name-part taxon-name-part-type="genus" reg="Entoloma">E.</tp:taxon-name-part> <tp:taxon-name-part taxon-name-part-type="species" reg="bisporigerum">bisporigerum</tp:taxon-name-part></tp:taxon-name></italic> can be distinguished from <italic><tp:taxon-name><tp:taxon-name-part taxon-name-part-type="genus" reg="Entoloma">E.</tp:taxon-name-part> <tp:taxon-name-part taxon-name-part-type="species" reg="griseopileum">griseopileum</tp:taxon-name-part></tp:taxon-name></italic> by its larger basidiospores (11.5–13.5 × 7.5–9 μm). Furthermore, <italic><tp:taxon-name><tp:taxon-name-part taxon-name-part-type="genus" reg="Entoloma">E.</tp:taxon-name-part> <tp:taxon-name-part taxon-name-part-type="species" reg="bisporigerum">bisporigerum</tp:taxon-name-part></tp:taxon-name></italic> grows on soil, while <italic><tp:taxon-name><tp:taxon-name-part taxon-name-part-type="genus" reg="Entoloma">E.</tp:taxon-name-part> <tp:taxon-name-part taxon-name-part-type="species" reg="griseopileum">griseopileum</tp:taxon-name-part></tp:taxon-name></italic> grows on wood.</p></tp:treatment-sec><tp:treatment-sec sec-type="material" id="SECID0EJVAE"><title>Other specimens examined.</title><p>China • Qinghai Province, Beishan National Forest Park, Langshidang, 10 July 2023, MQ He, <italic>ZRL20230545</italic> (HMAS300885), <italic>ZRL20230575</italic> (HMAS300883).</p></tp:treatment-sec></tp:taxon-treatment>
