# Supplementary material for: ﻿Additions to the Entoloma (Agaricales, Entolomataceae) from China: Description of five species with one new to science
Source: MycoKeys. 2025 Oct 10;123:89–103. doi: 10.3897/mycokeys.123.162577 (PMC12534791; doi:10.3897/mycokeys.123.162577)
Supplement: XML Treatment for Entoloma incanum [file mycokeys.123.162577-treatment4.xml]

<!DOCTYPE tp:taxon-treatment
  PUBLIC "-//TaxonX//DTD Taxonomic Treatment Publishing DTD v0 20100105//EN" "tax-treatment-NSO.dtd">
<tp:taxon-treatment xmlns:tp="http://www.plazi.org/taxpub"><tp:treatment-meta><kwd-group><label>Taxon classification</label><kwd>
              <named-content content-type="kingdom">Fungi</named-content>
            </kwd><kwd>
              <named-content content-type="order">Agaricales</named-content>
            </kwd><kwd>
              <named-content content-type="family">Entolomataceae</named-content>
            </kwd></kwd-group><mixed-citation publication-type="journal"><person-group><name><surname>Liu</surname><given-names>Xu</given-names></name><name><surname>Chen</surname><given-names>Qiang</given-names></name><name><surname>Xiang</surname><given-names>Quanju</given-names></name><name><surname>Gu</surname><given-names>Yunfu</given-names></name><name><surname>Han</surname><given-names>Xixi</given-names></name><name><surname>Xing</surname><given-names>Rui</given-names></name><name><surname>Zhao</surname><given-names>Ruilin</given-names></name><name><surname>He</surname><given-names>Maoqiang</given-names></name></person-group><article-title>﻿Additions to the <italic><tp:taxon-name><tp:taxon-name-part taxon-name-part-type="genus" reg="Entoloma">Entoloma</tp:taxon-name-part></tp:taxon-name></italic> (<tp:taxon-name><tp:taxon-name-part taxon-name-part-type="order">Agaricales</tp:taxon-name-part></tp:taxon-name>, <tp:taxon-name><tp:taxon-name-part taxon-name-part-type="family">Entolomataceae</tp:taxon-name-part></tp:taxon-name>) from China: Description of five species with one new to science</article-title><source>MycoKeys</source><day>10</day><month>10</month><year>2025</year><volume>123</volume><fpage>89</fpage><lpage>103</lpage><pub-id pub-id-type="doi">10.3897/mycokeys.123.162577</pub-id></mixed-citation></tp:treatment-meta><tp:nomenclature><label>﻿</label><tp:taxon-name><object-id xmlns:xlink="http://www.w3.org/1999/xlink" content-type="arpha" xlink:type="simple">102F6687-305C-5753-835F-DD1938894CA0</object-id>
            <tp:taxon-name-part taxon-name-part-type="genus" reg="Entoloma">Entoloma</tp:taxon-name-part>
            <tp:taxon-name-part taxon-name-part-type="species" reg="incanum">incanum</tp:taxon-name-part>
          </tp:taxon-name><tp:taxon-authority>(Fr.) Hesler,Beih. Nova Hedwigia 23: 147 (1967)</tp:taxon-authority><xref ref-type="fig" rid="F5">Fig. 5</xref></tp:nomenclature><tp:treatment-sec sec-type="description" id="SECID0E3WAE"><title>Description.</title><p>Pileus is 22.9–26.0 mm in diameter, broadly convex, disc depressed to deeply indented, margin entire;surfacesmooth or slightly with white fibrils, brown, yellowish brown, darker at the disc, getting paler or yellower towards the edge. <italic>Lamellae</italic> up to 3 mm broad, adnate to decurrent, subdistant, white, light yellow,entire,veined. Stipe 53.6 × 6.6 mm, yellow, or light greenish yellow, hollow,compressed, surface dry, smooth, base white with hypha.</p><p>Basidiospores 9.8–13.6 × 6.3–8.4 μm [x̄ =11.6 ± 1.1 × 7.4 ± 0.6 μm, Q = 1.3–2.0, Q<sub>m</sub> = 1.6 ± 0.2, n = 20], heterodiametric, with 6–8 angles in side-view. Basidia 40.3–60.8 × 10.2–15.9 μm, 4-spored. Cheilocystidia absent. Pileipellis a cutis with a transition to a plagiotrichoderm and a trichoderm of cylindrical to slightly inflated hyphae 6.0–15.5 μm wide, with membranous light brown pigment. Clamp connections absent. Lamellae edge is fertile.</p><fig id="F5" position="float" orientation="portrait"><object-id xmlns:xlink="http://www.w3.org/1999/xlink" content-type="doi" xlink:type="simple">10.3897/mycokeys.123.162577.figure5</object-id><object-id xmlns:xlink="http://www.w3.org/1999/xlink" content-type="arpha" xlink:type="simple">B1DC6F62-7D72-5562-A503-70E0892445EE</object-id><label>Figure 5.</label><caption><p><italic><tp:taxon-name><tp:taxon-name-part taxon-name-part-type="genus" reg="Entoloma">Entoloma</tp:taxon-name-part> <tp:taxon-name-part taxon-name-part-type="species" reg="incanum">incanum</tp:taxon-name-part></tp:taxon-name></italic>. a, b. Basidiomes in the field; c–f. Basidiospores; g–j. Basidia; k. Pileipellis hyphae; i–m. Lamellae edge. Scale bars: 5 mm (a, b); 2 μm (c–f); 10 μm (g–j); 20 μm (k); 2 μm (l, m).</p></caption><graphic xmlns:xlink="http://www.w3.org/1999/xlink" xlink:href="mycokeys-123-089-g005.jpg" position="float" orientation="portrait" xlink:type="simple" id="oo_1435467.jpg"><uri content-type="original_file" xlink:type="simple">https://binary.pensoft.net/fig/1435467</uri></graphic></fig></tp:treatment-sec><tp:treatment-sec sec-type="notes" id="SECID0EAYAE"><title>Notes.</title><p>Our Chinese samples clustered with northern America samples of <italic><tp:taxon-name><tp:taxon-name-part taxon-name-part-type="genus" reg="Entoloma">E.</tp:taxon-name-part> <tp:taxon-name-part taxon-name-part-type="species" reg="incanum">incanum</tp:taxon-name-part></tp:taxon-name></italic> in the phylogenetic tree with full statistical values (Fig. <xref ref-type="fig" rid="F1">1</xref>). <italic>Entoloma incanum</italic> is a remarkable species in the field due to its greenish-brown or yellowish-brown basidiomes with a bright stipe in green or yellow. Our samples present a relatively browner pileus than American samples (<xref ref-type="bibr" rid="B17">Kuo 2013</xref>).</p></tp:treatment-sec><tp:treatment-sec sec-type="Specimen examined" id="SECID0EAZAE"><title>Specimen examined.</title><p>China • Qinghai Province, Tongren City, Zhamao Village, 23 August 2023, MQ He, <italic>ZRL20234451</italic> (HMAS300876).</p></tp:treatment-sec><tp:treatment-sec><!--Section generated to contain objects referenced in tp:taxon-treatment.--><fig id="F1" position="float" orientation="portrait"><object-id xmlns:xlink="http://www.w3.org/1999/xlink" content-type="doi" xlink:type="simple">10.3897/mycokeys.123.162577.figure1</object-id><object-id xmlns:xlink="http://www.w3.org/1999/xlink" content-type="arpha" xlink:type="simple">74AE4A68-E7B8-5D86-BA6E-2C2C7839FA70</object-id><label>Figure 1.</label><caption><p>Maximum likelihood tree of <italic><tp:taxon-name><tp:taxon-name-part taxon-name-part-type="genus" reg="Entoloma">Entoloma</tp:taxon-name-part></tp:taxon-name></italic> based on <abbrev xmlns:xlink="http://www.w3.org/1999/xlink" xlink:title="internal transcribed spacer" id="ABBRID0EIAAE" xlink:type="simple">ITS</abbrev>, <abbrev xmlns:xlink="http://www.w3.org/1999/xlink" xlink:title="large ribosomal subunit" id="ABBRID0EMAAE" xlink:type="simple">LSU</abbrev>, and <abbrev xmlns:xlink="http://www.w3.org/1999/xlink" xlink:title="mitochondrial ribosomal small subunit" id="ABBRID0EQAAE" xlink:type="simple">mtSSU</abbrev> genes, rooted with <italic><tp:taxon-name><tp:taxon-name-part taxon-name-part-type="genus" reg="Clitopilus">Clitopilus</tp:taxon-name-part> <tp:taxon-name-part taxon-name-part-type="species" reg="hirneolus">hirneolus</tp:taxon-name-part></tp:taxon-name></italic>. Bayesian posterior probability (<abbrev xmlns:xlink="http://www.w3.org/1999/xlink" xlink:title="Bayesian posterior probabilities" id="ABBRID0E6AAE" xlink:type="simple">PP</abbrev>) values ≥ 90% or Bootstrap support (BS) values ≥ 50% are indicated at the internodes (<abbrev xmlns:xlink="http://www.w3.org/1999/xlink" xlink:title="Bayesian posterior probabilities" id="ABBRID0EDBAE" xlink:type="simple">PP</abbrev>/BS). New samples are in bold.The type strains cited indicated by a bold “T”.</p></caption><graphic xmlns:xlink="http://www.w3.org/1999/xlink" xlink:href="mycokeys-123-089-g001.jpg" position="float" orientation="portrait" xlink:type="simple" id="oo_1435471.jpg"><uri content-type="original_file" xlink:type="simple">https://binary.pensoft.net/fig/1435471</uri></graphic></fig></tp:treatment-sec><ref-list><ref id="B17"><mixed-citation xmlns:xlink="http://www.w3.org/1999/xlink" xlink:type="simple"><person-group><name name-style="western"><surname>Kuo</surname><given-names>M</given-names></name></person-group> (<year>2013</year>) . <italic>Entoloma incanum</italic>. Retrieved from the <ext-link xlink:type="simple" ext-link-type="uri" xlink:href="http://MushroomExpert.Com">MushroomExpert.Com</ext-link> Web site: <ext-link xlink:href="http://www.mushroomexpert.com/entoloma_incanum.html" ext-link-type="uri" xlink:type="simple">http://www.mushroomexpert.com/entoloma_incanum.html</ext-link></mixed-citation></ref></ref-list></tp:taxon-treatment>
