# Supplementary material for: ﻿Additions to the Entoloma (Agaricales, Entolomataceae) from China: Description of five species with one new to science
Source: MycoKeys. 2025 Oct 10;123:89–103. doi: 10.3897/mycokeys.123.162577 (PMC12534791; doi:10.3897/mycokeys.123.162577)
Supplement: XML Treatment for Entoloma verae [file mycokeys.123.162577-treatment5.xml]

<!DOCTYPE tp:taxon-treatment
  PUBLIC "-//TaxonX//DTD Taxonomic Treatment Publishing DTD v0 20100105//EN" "tax-treatment-NSO.dtd">
<tp:taxon-treatment xmlns:tp="http://www.plazi.org/taxpub"><tp:treatment-meta><kwd-group><label>Taxon classification</label><kwd>
              <named-content content-type="kingdom">Fungi</named-content>
            </kwd><kwd>
              <named-content content-type="order">Agaricales</named-content>
            </kwd><kwd>
              <named-content content-type="family">Entolomataceae</named-content>
            </kwd></kwd-group><mixed-citation publication-type="journal"><person-group><name><surname>Liu</surname><given-names>Xu</given-names></name><name><surname>Chen</surname><given-names>Qiang</given-names></name><name><surname>Xiang</surname><given-names>Quanju</given-names></name><name><surname>Gu</surname><given-names>Yunfu</given-names></name><name><surname>Han</surname><given-names>Xixi</given-names></name><name><surname>Xing</surname><given-names>Rui</given-names></name><name><surname>Zhao</surname><given-names>Ruilin</given-names></name><name><surname>He</surname><given-names>Maoqiang</given-names></name></person-group><article-title>﻿Additions to the <italic><tp:taxon-name><tp:taxon-name-part taxon-name-part-type="genus" reg="Entoloma">Entoloma</tp:taxon-name-part></tp:taxon-name></italic> (<tp:taxon-name><tp:taxon-name-part taxon-name-part-type="order">Agaricales</tp:taxon-name-part></tp:taxon-name>, <tp:taxon-name><tp:taxon-name-part taxon-name-part-type="family">Entolomataceae</tp:taxon-name-part></tp:taxon-name>) from China: Description of five species with one new to science</article-title><source>MycoKeys</source><day>10</day><month>10</month><year>2025</year><volume>123</volume><fpage>89</fpage><lpage>103</lpage><pub-id pub-id-type="doi">10.3897/mycokeys.123.162577</pub-id></mixed-citation></tp:treatment-meta><tp:nomenclature><label>﻿</label><tp:taxon-name><object-id xmlns:xlink="http://www.w3.org/1999/xlink" content-type="arpha" xlink:type="simple">FBD55E7A-5B19-53B1-A1F8-00542E55FD20</object-id>
            <tp:taxon-name-part taxon-name-part-type="genus" reg="Entoloma">Entoloma</tp:taxon-name-part>
            <tp:taxon-name-part taxon-name-part-type="species" reg="verae">verae</tp:taxon-name-part>
          </tp:taxon-name><tp:taxon-authority>O.V. Morozova, Noordel., Reschke, F. Salzmann &amp; Dima, Persoonia 47: 307 (2021)</tp:taxon-authority><xref ref-type="fig" rid="F6">Fig. 6</xref></tp:nomenclature><tp:treatment-sec sec-type="description" id="SECID0ER1AE"><title>Description.</title><p>Pileus 21.4 mm in diameter, plane, disc deeply indented, margin entire, surfacedry, with distinct radial dark brown fibrils on pale background,sometimes cracked when dry or old, pileus edge dark brown. <italic>Lamellae</italic> up to 4 mm broad, adnate to decurrent, subdistant, yellowish white and light pink,entire,veined. Stipe 36.4 × 2.2 cm, green, yellowish green,equal, surface dry, with yellow tiny fibrils, base white with hypha, staining bright greenish blue when bruised.</p><fig id="F6" position="float" orientation="portrait"><object-id xmlns:xlink="http://www.w3.org/1999/xlink" content-type="doi" xlink:type="simple">10.3897/mycokeys.123.162577.figure6</object-id><object-id xmlns:xlink="http://www.w3.org/1999/xlink" content-type="arpha" xlink:type="simple">0628F956-77C3-54CB-86E5-2409C4E6AAD1</object-id><label>Figure 6.</label><caption><p><italic><tp:taxon-name><tp:taxon-name-part taxon-name-part-type="genus" reg="Entoloma">Entoloma</tp:taxon-name-part> <tp:taxon-name-part taxon-name-part-type="species" reg="verae">verae</tp:taxon-name-part></tp:taxon-name></italic>. a, b. Basidiomes in the field; c–h. Basidiospores; i–m. Basidia; n. Pileipellis hyphae. Scale bars: 5 mm (a, b); 5 μm (c–h); 5 μm (i–m); 10 μm (n).</p></caption><graphic xmlns:xlink="http://www.w3.org/1999/xlink" xlink:href="mycokeys-123-089-g006.jpg" position="float" orientation="portrait" xlink:type="simple" id="oo_1435468.jpg"><uri content-type="original_file" xlink:type="simple">https://binary.pensoft.net/fig/1435468</uri></graphic></fig><p>Basidiospores 8.9–12.5 × 5.8–8.0 μm [x̄ = 10.9 ± 0.9 × 7.2 ± 0.5 μm, Q = 1.2–1.8, Q<sub>m</sub> = 1.5 ± 0.1, n = 20], heterodiametric, with 6–7 angles in side-view. Basidia 31.6–43.4 × 12.4–17.4 μm, 4-spored. Cheilocystidia not observed. Pileipellis a cutis with a cylindrical to slightly inflated hyphae 4.5–14.5 μm wide, hyaline. Membranous pigment. Clamp connections absent.</p></tp:treatment-sec><tp:treatment-sec sec-type="notes" id="SECID0EV2AE"><title>Notes.</title><p>Our sample clustered with European samples including the type of <italic><tp:taxon-name><tp:taxon-name-part taxon-name-part-type="genus" reg="Entoloma">E.</tp:taxon-name-part> <tp:taxon-name-part taxon-name-part-type="species" reg="verae">verae</tp:taxon-name-part></tp:taxon-name></italic> in the phylogenetic tree with full statistical values. Morphological characteristics of our sample generally coincides with the original description. Small differences are pileus color and basidiospore size. The pileus of our sample is darker and the basidiospore is smaller compared to the original description (<xref ref-type="bibr" rid="B6">Crous et al. 2021</xref>).</p></tp:treatment-sec><tp:treatment-sec sec-type="Specimen examined" id="SECID0EK3AE"><title>Specimen examined.</title><p>China • Qinghai province, Haidong City, Tu Autonomous County of Huzhu, Ganchan Temple, 26 August 2023, MQ He, <italic>ZRL20235682</italic> (HMAS300877).</p></tp:treatment-sec><ref-list><ref id="B6"><mixed-citation xmlns:xlink="http://www.w3.org/1999/xlink" xlink:type="simple"><person-group><name name-style="western"><surname>Crous</surname><given-names>PW</given-names></name><name name-style="western"><surname>Osieck</surname><given-names>ER</given-names></name><name name-style="western"><surname>Jurjević</surname><given-names>Ž</given-names></name><name name-style="western"><surname>Boers</surname><given-names>J</given-names></name><name name-style="western"><surname>van Iperen</surname><given-names>AL</given-names></name><name name-style="western"><surname>Starink-Willemse</surname><given-names>M</given-names></name><name name-style="western"><surname>Dima</surname><given-names>B</given-names></name><name name-style="western"><surname>Balashov</surname><given-names>S</given-names></name><name name-style="western"><surname>Bulgakov</surname><given-names>TS</given-names></name><name name-style="western"><surname>Johnston</surname><given-names>PR</given-names></name><name name-style="western"><surname>Morozova</surname><given-names>OV</given-names></name><name name-style="western"><surname>Pinruan</surname><given-names>U</given-names></name><name name-style="western"><surname>Sommai</surname><given-names>S</given-names></name><name name-style="western"><surname>Alvarado</surname><given-names>P</given-names></name><name name-style="western"><surname>Decock</surname><given-names>CA</given-names></name><name name-style="western"><surname>Lebel</surname><given-names>T</given-names></name><name name-style="western"><surname>McMullan-Fisher</surname><given-names>S</given-names></name><name name-style="western"><surname>Moreno</surname><given-names>G</given-names></name><name name-style="western"><surname>Shivas</surname><given-names>RG</given-names></name><name name-style="western"><surname>Zhao</surname><given-names>L</given-names></name><name name-style="western"><surname>Abdollahzadeh</surname><given-names>J</given-names></name><name name-style="western"><surname>Abrinbana</surname><given-names>M</given-names></name><name name-style="western"><surname>Ageev</surname><given-names>DV</given-names></name><name name-style="western"><surname>Akhmetova</surname><given-names>G</given-names></name><name name-style="western"><surname>Alexandrova</surname><given-names>AV</given-names></name><name name-style="western"><surname>Altés</surname><given-names>A</given-names></name><name name-style="western"><surname>Amaral</surname><given-names>AGG</given-names></name><name name-style="western"><surname>Angelini</surname><given-names>C</given-names></name><name name-style="western"><surname>Antonín</surname><given-names>V</given-names></name><name name-style="western"><surname>Arenas</surname><given-names>F</given-names></name><name name-style="western"><surname>Asselman</surname><given-names>P</given-names></name><name name-style="western"><surname>Badali</surname><given-names>F</given-names></name><name name-style="western"><surname>Baghela</surname><given-names>A</given-names></name><name name-style="western"><surname>Bañares</surname><given-names>A</given-names></name><name name-style="western"><surname>Barreto</surname><given-names>RW</given-names></name><name name-style="western"><surname>Baseia</surname><given-names>IG</given-names></name><name name-style="western"><surname>Bellanger</surname><given-names>JM</given-names></name><name name-style="western"><surname>Berraf-Tebbal</surname><given-names>A</given-names></name><name name-style="western"><surname>Biketova</surname><given-names>AY</given-names></name><name name-style="western"><surname>Bukharova</surname><given-names>NV</given-names></name><name name-style="western"><surname>Burgess</surname><given-names>TI</given-names></name><name name-style="western"><surname>Cabero</surname><given-names>J</given-names></name><name name-style="western"><surname>Câmara</surname><given-names>MPS</given-names></name><name name-style="western"><surname>Cano-Lira</surname><given-names>JF</given-names></name><name name-style="western"><surname>Ceryngier</surname><given-names>P</given-names></name><name name-style="western"><surname>Chávez</surname><given-names>R</given-names></name><name name-style="western"><surname>Cowan</surname><given-names>DA</given-names></name><name name-style="western"><surname>de Lima</surname><given-names>AF</given-names></name><name name-style="western"><surname>Oliveira</surname><given-names>RL</given-names></name><name name-style="western"><surname>Denman</surname><given-names>S</given-names></name><name name-style="western"><surname>Dang</surname><given-names>QN</given-names></name><name name-style="western"><surname>Dovana</surname><given-names>F</given-names></name><name name-style="western"><surname>Duarte</surname><given-names>IG</given-names></name><name name-style="western"><surname>Eichmeier</surname><given-names>A</given-names></name><name name-style="western"><surname>Erhard</surname><given-names>A</given-names></name><name name-style="western"><surname>Esteve-Raventós</surname><given-names>F</given-names></name><name name-style="western"><surname>Fellin</surname><given-names>A</given-names></name><name name-style="western"><surname>Ferisin</surname><given-names>G</given-names></name><name name-style="western"><surname>Ferreira</surname><given-names>RJ</given-names></name><name name-style="western"><surname>Ferrer</surname><given-names>A</given-names></name><name name-style="western"><surname>Finy</surname><given-names>P</given-names></name><name name-style="western"><surname>Gaya</surname><given-names>E</given-names></name><name name-style="western"><surname>Geering</surname><given-names>ADW</given-names></name><name name-style="western"><surname>Gil-Durán</surname><given-names>C</given-names></name><name name-style="western"><surname>Glässnerová</surname><given-names>K</given-names></name><name name-style="western"><surname>Glushakova</surname><given-names>AM</given-names></name><name name-style="western"><surname>Gramaje</surname><given-names>D</given-names></name><name name-style="western"><surname>Guard</surname><given-names>FE</given-names></name><name name-style="western"><surname>Guarnizo</surname><given-names>AL</given-names></name><name name-style="western"><surname>Haelewaters</surname><given-names>D</given-names></name><name name-style="western"><surname>Halling</surname><given-names>RE</given-names></name><name name-style="western"><surname>Hill</surname><given-names>R</given-names></name><name name-style="western"><surname>Hirooka</surname><given-names>Y</given-names></name><name name-style="western"><surname>Hubka</surname><given-names>V</given-names></name><name name-style="western"><surname>Iliushin</surname><given-names>VA</given-names></name><name name-style="western"><surname>Ivanova</surname><given-names>DD</given-names></name><name name-style="western"><surname>Ivanushkina</surname><given-names>NE</given-names></name><name name-style="western"><surname>Jangsantear</surname><given-names>P</given-names></name><name name-style="western"><surname>Justo</surname><given-names>A</given-names></name><name name-style="western"><surname>Kachalkin</surname><given-names>AV</given-names></name><name name-style="western"><surname>Kato</surname><given-names>S</given-names></name><name name-style="western"><surname>Khamsuntorn</surname><given-names>P</given-names></name><name name-style="western"><surname>Kirtsideli</surname><given-names>IY</given-names></name><name name-style="western"><surname>Knapp</surname><given-names>DG</given-names></name><name name-style="western"><surname>Kochkina</surname><given-names>GA</given-names></name><name name-style="western"><surname>Koukol</surname><given-names>O</given-names></name><name name-style="western"><surname>Kovács</surname><given-names>GM</given-names></name><name name-style="western"><surname>Kruse</surname><given-names>J</given-names></name><name name-style="western"><surname>Kumar</surname><given-names>TKA</given-names></name><name name-style="western"><surname>Kušan</surname><given-names>I</given-names></name><name name-style="western"><surname>Læssøe</surname><given-names>T</given-names></name><name name-style="western"><surname>Larsson</surname><given-names>E</given-names></name><name name-style="western"><surname>Lebeuf</surname><given-names>R</given-names></name><name name-style="western"><surname>Levicán</surname><given-names>G</given-names></name><name name-style="western"><surname>Loizides</surname><given-names>M</given-names></name><name name-style="western"><surname>Marinho</surname><given-names>P</given-names></name><name name-style="western"><surname>Luangsa-Ard</surname><given-names>JJ</given-names></name><name name-style="western"><surname>Lukina</surname><given-names>EG</given-names></name><name name-style="western"><surname>Magaña-Dueñas</surname><given-names>V</given-names></name><name name-style="western"><surname>Maggs-Kölling</surname><given-names>G</given-names></name><name name-style="western"><surname>Malysheva</surname><given-names>EF</given-names></name><name name-style="western"><surname>Malysheva</surname><given-names>VF</given-names></name><name name-style="western"><surname>Martín</surname><given-names>B</given-names></name><name name-style="western"><surname>Martín</surname><given-names>MP</given-names></name><name name-style="western"><surname>Matočec</surname><given-names>N</given-names></name><name name-style="western"><surname>McTaggart</surname><given-names>AR</given-names></name><name name-style="western"><surname>Mehrabi-Koushki</surname><given-names>M</given-names></name><name name-style="western"><surname>Mešić</surname><given-names>A</given-names></name><name name-style="western"><surname>Miller</surname><given-names>AN</given-names></name><name name-style="western"><surname>Mironova</surname><given-names>P</given-names></name><name name-style="western"><surname>Moreau</surname><given-names>PA</given-names></name><name name-style="western"><surname>Morte</surname><given-names>A</given-names></name><name name-style="western"><surname>Müller</surname><given-names>K</given-names></name><name name-style="western"><surname>Nagy</surname><given-names>LG</given-names></name><name name-style="western"><surname>Nanu</surname><given-names>S</given-names></name><name name-style="western"><surname>Navarro-Ródenas</surname><given-names>A</given-names></name><name name-style="western"><surname>Nel</surname><given-names>WJ</given-names></name><name name-style="western"><surname>Nguyen</surname><given-names>TH</given-names></name><name name-style="western"><surname>Nóbrega</surname><given-names>TF</given-names></name><name name-style="western"><surname>Noordeloos</surname><given-names>ME</given-names></name><name name-style="western"><surname>Olariaga</surname><given-names>I</given-names></name><name name-style="western"><surname>Overton</surname><given-names>BE</given-names></name><name name-style="western"><surname>Ozerskaya</surname><given-names>SM</given-names></name><name name-style="western"><surname>Palani</surname><given-names>P</given-names></name><name name-style="western"><surname>Pancorbo</surname><given-names>F</given-names></name><name name-style="western"><surname>Papp</surname><given-names>V</given-names></name><name name-style="western"><surname>Pawłowska</surname><given-names>J</given-names></name><name name-style="western"><surname>Pham</surname><given-names>TQ</given-names></name><name name-style="western"><surname>Phosri</surname><given-names>C</given-names></name><name name-style="western"><surname>Popov</surname><given-names>ES</given-names></name><name name-style="western"><surname>Portugal</surname><given-names>A</given-names></name><name name-style="western"><surname>Pošta</surname><given-names>A</given-names></name><name name-style="western"><surname>Reschke</surname><given-names>K</given-names></name><name name-style="western"><surname>Reul</surname><given-names>M</given-names></name><name name-style="western"><surname>Ricci</surname><given-names>GM</given-names></name><name name-style="western"><surname>Rodríguez</surname><given-names>A</given-names></name><name name-style="western"><surname>Romanowski</surname><given-names>J</given-names></name><name name-style="western"><surname>Ruchikachorn</surname><given-names>N</given-names></name><name name-style="western"><surname>Saar</surname><given-names>I</given-names></name><name name-style="western"><surname>Safi</surname><given-names>A</given-names></name><name name-style="western"><surname>Sakolrak</surname><given-names>B</given-names></name><name name-style="western"><surname>Salzmann</surname><given-names>F</given-names></name><name name-style="western"><surname>Sandoval-Denis</surname><given-names>M</given-names></name><name name-style="western"><surname>Sangwichein</surname><given-names>E</given-names></name><name name-style="western"><surname>Sanhueza</surname><given-names>L</given-names></name><name name-style="western"><surname>Sato</surname><given-names>T</given-names></name><name name-style="western"><surname>Sastoque</surname><given-names>A</given-names></name><name name-style="western"><surname>Senn-Irlet</surname><given-names>B</given-names></name><name name-style="western"><surname>Shibata</surname><given-names>A</given-names></name><name name-style="western"><surname>Siepe</surname><given-names>K</given-names></name><name name-style="western"><surname>Somrithipol</surname><given-names>S</given-names></name><name name-style="western"><surname>Spetik</surname><given-names>M</given-names></name><name name-style="western"><surname>Sridhar</surname><given-names>P</given-names></name><name name-style="western"><surname>Stchigel</surname><given-names>AM</given-names></name><name name-style="western"><surname>Stuskova</surname><given-names>K</given-names></name><name name-style="western"><surname>Suwannasai</surname><given-names>N</given-names></name><name name-style="western"><surname>Tan</surname><given-names>YP</given-names></name><name name-style="western"><surname>Thangavel</surname><given-names>R</given-names></name><name name-style="western"><surname>Tiago</surname><given-names>I</given-names></name><name name-style="western"><surname>Tiwari</surname><given-names>S</given-names></name><name name-style="western"><surname>Tkalčec</surname><given-names>Z</given-names></name><name name-style="western"><surname>Tomashevskaya</surname><given-names>MA</given-names></name><name name-style="western"><surname>Tonegawa</surname><given-names>C</given-names></name><name name-style="western"><surname>Tran</surname><given-names>HX</given-names></name><name name-style="western"><surname>Tran</surname><given-names>NT</given-names></name><name name-style="western"><surname>Trovão</surname><given-names>J</given-names></name><name name-style="western"><surname>Trubitsyn</surname><given-names>VE</given-names></name><name name-style="western"><surname>Van Wyk</surname><given-names>J</given-names></name><name name-style="western"><surname>Vieira</surname><given-names>WAS</given-names></name><name name-style="western"><surname>Vila</surname><given-names>J</given-names></name><name name-style="western"><surname>Visagie</surname><given-names>CM</given-names></name><name name-style="western"><surname>Vizzini</surname><given-names>A</given-names></name><name name-style="western"><surname>Volobuev</surname><given-names>SV</given-names></name><name name-style="western"><surname>Vu</surname><given-names>DT</given-names></name><name name-style="western"><surname>Wangsawat</surname><given-names>N</given-names></name><name name-style="western"><surname>Yaguchi</surname><given-names>T</given-names></name><name name-style="western"><surname>Ercole</surname><given-names>E</given-names></name><name name-style="western"><surname>Ferreira</surname><given-names>BW</given-names></name><name name-style="western"><surname>de Souza</surname><given-names>AP</given-names></name><name name-style="western"><surname>Vieira</surname><given-names>BS</given-names></name><name name-style="western"><surname>Groenewald</surname><given-names>JZ</given-names></name></person-group> (<year>2021</year>) Fungal Planet description sheets: 1284–1382. Persoonia: Molecular Phylogeny and Evolution of <tp:taxon-name><tp:taxon-name-part taxon-name-part-type="kingdom">Fungi</tp:taxon-name-part></tp:taxon-name> 47: 178.<ext-link xlink:type="simple" ext-link-type="doi" xlink:href="10.3767/persoonia.2021.47.06">10.3767/persoonia.2021.47.06</ext-link></mixed-citation></ref></ref-list></tp:taxon-treatment>
