# Supplementary material for: ﻿Additions to the Entoloma (Agaricales, Entolomataceae) from China: Description of five species with one new to science
Source: MycoKeys. 2025 Oct 10;123:89–103. doi: 10.3897/mycokeys.123.162577 (PMC12534791; doi:10.3897/mycokeys.123.162577)
Supplement: Supplementary material 1 — Sequeneces information used in the phylogenetic analysis [file mycokeys-123-089-s001.xlsx]

## Sheet: Sheet1
Taxon	Voucher	Country	Genbank accession number
			ITS	LSU	mtSSU	reference
Clitopilus hirneolus	MEN199956	Italy	KC710132	GQ289211	GQ289352	Morozova OV, Noordeloos ME, Popov ES, Alexandrova AV(2018). Three new species within the genus Entoloma (Basidiomycota, Agaricales) with clamped basidia and a serrulatum-type lamellae edge, and their phylogenetic position. Mycological Progress, 17, 381-392.
E. abortivum	LE312419	Russia: Far East	MF476905	MF487792	MF476914	Morozova OV, Noordeloos ME, Popov ES, Alexandrova AV(2018). Three new species within the genus Entoloma (Basidiomycota, Agaricales) with clamped basidia and a serrulatum-type lamellae edge, and their phylogenetic position. Mycological Progress, 17, 381-393.
E. allochromum	29-07-1973	The Netherlands	KC898372			Morozova OV, Noordeloos ME, Vila J(2014). Entoloma subgenus Leptonia in boreal-temperate Eurasia: Towards a phylogenetic species concept. Persoonia, 32, 141–169.		type
E. alnetorum	G00111402	Switzerland	KC898400	KC898508	KC898473	Entoloma subgenus Leptonia in boreal-temperate Eurasia: towards a phylogenetic species concept		type
E. altissimum	LE262945	Vietnam	MF476912			Three new species within the genus Entoloma (Basidiomycota, Agaricales) with clamped basidia and a serrulatum-type lamellae edge, and their phylogenetic position
E. araneosum	MEN200314	Belgium	KC710056	GQ289153	GQ289293	Co-David D, Langeveld D, Noordeloos M E(2009). Molecular phylogeny and spore evolution of Entolomataceae. Persoonia-Molecular Phylogeny and Evolution of Fungi, 23(1): 147-176.
E. atricolor	LE295000	Vietnam	KY777496	KY777500	MF476916	Morozova OV, Noordeloos ME, Popov ES, Alexandrova AV(2018). Three new species within the genus Entoloma (Basidiomycota, Agaricales) with clamped basidia and a serrulatum-type lamellae edge, and their phylogenetic position. Mycological Progress, 17, 381-393.		type
E. atricolor	LE295001	Vietnam	KY777497	MF487795	MF476917	Morozova OV, Noordeloos ME, Popov ES, Alexandrova AV(2018). Three new species within the genus Entoloma (Basidiomycota, Agaricales) with clamped basidia and a serrulatum-type lamellae edge, and their phylogenetic position. Mycological Progress, 17, 381-394.
E. atricolor	LE295002	Vietnam	KY777498		MF476918	Morozova OV, Noordeloos ME, Popov ES, Alexandrova AV(2018). Three new species within the genus Entoloma (Basidiomycota, Agaricales) with clamped basidia and a serrulatum-type lamellae edge, and their phylogenetic position. Mycological Progress, 17, 381-395.
E. atricolor	LE295003	Vietnam	KY777499		MF476919	Morozova OV, Noordeloos ME, Popov ES, Alexandrova AV(2018). Three new species within the genus Entoloma (Basidiomycota, Agaricales) with clamped basidia and a serrulatum-type lamellae edge, and their phylogenetic position. Mycological Progress, 17, 381-396.
E. laricinum	LE254343	Russia: Far East	KC898413	KC898513	KC898477	Morozova OV, Noordeloos ME, Vila J(2014). Entoloma subgenus Leptonia in boreal-temperate Eurasia: Towards a phylogenetic species concept. Persoonia, 32, 141–169.		type
E. bidupense	LE262935	Vietnam	MF476906	MF487793	MF476915	Morozova OV, Noordeloos ME, Popov ES, Alexandrova AV(2018). Three new species within the genus Entoloma (Basidiomycota, Agaricales) with clamped basidia and a serrulatum-type lamellae edge, and their phylogenetic position. Mycological Progress, 17, 381-395.		type
E. bidupense	LE262941	Vietnam	MF476907	MF487794		Morozova OV, Noordeloos ME, Popov ES, Alexandrova AV(2018). Three new species within the genus Entoloma (Basidiomycota, Agaricales) with clamped basidia and a serrulatum-type lamellae edge, and their phylogenetic position. Mycological Progress, 17, 381-396.
E. bulakhae	LE312416	Russia: Far East	MF476909	MF487797		Morozova OV, Noordeloos ME, Popov ES, Alexandrova AV(2018). Three new species within the genus Entoloma (Basidiomycota, Agaricales) with clamped basidia and a serrulatum-type lamellae edge, and their phylogenetic position. Mycological Progress, 17, 381-397.
E. bulakhae	LE253787	Russia: Far East	MF476908	MF487796		Morozova OV, Noordeloos ME, Popov ES, Alexandrova AV(2018). Three new species within the genus Entoloma (Basidiomycota, Agaricales) with clamped basidia and a serrulatum-type lamellae edge, and their phylogenetic position. Mycological Progress, 17, 381-398.		type
E. callichroum	ZT 71/58	Switzerland	KC898350			Morozova OV, Noordeloos ME, Vila J(2014). Entoloma subgenus Leptonia in boreal-temperate Eurasia: Towards a phylogenetic species concept. Persoonia, 32, 141–169.		type
E. callidermum	512	Malaysia	KC710115	KC710153	KC710183	Morozova OV, Noordeloos ME, Popov ES, Alexandrova AV(2018). Three new species within the genus Entoloma (Basidiomycota, Agaricales) with clamped basidia and a serrulatum-type lamellae edge, and their phylogenetic position. Mycological Progress, 17, 381-398.
E. cetratum	LE235480	Russia: Leningrad Region	KC898450	MF487798	MF476920	Morozova OV, Noordeloos ME, Vila J(2014). Entoloma subgenus Leptonia in boreal-temperate Eurasia: Towards a phylogenetic species concept. Persoonia, 32, 141–169.
E. chalybeum	LE254353	Russia: Leningrad Region	KC898445	KC898500	KC898465	Morozova OV, Noordeloos ME, Vila J(2014). Entoloma subgenus Leptonia in boreal-temperate Eurasia: Towards a phylogenetic species concept. Persoonia, 32, 141–170.
E. chytrophilum	L855	Spain: Canary Islands	KC898434	KC898519	KC898479	Morozova OV, Noordeloos ME, Vila J(2014). Entoloma subgenus Leptonia in boreal-temperate Eurasia: Towards a phylogenetic species concept. Persoonia, 32, 141–171.		type
E. clypeatum	MEN198302	The Netherlands	KC710059	KC710136	KC710164	Morozova OV, Noordeloos ME, Popov ES, Alexandrova AV(2018). Three new species within the genus Entoloma (Basidiomycota, Agaricales) with clamped basidia and a serrulatum-type lamellae edge, and their phylogenetic position. Mycological Progress, 17, 381-398.
E. coelestinum	LE258103	Russia: Ural	KC898362	KC898524	KC898494	Morozova, O, Pham T H G. (2023). New species of Entoloma subgenera Cubospora and Leptonia (Agaricales, Basidiomycota) from central Vietnam. Journal of Fungi, 9(6), 621.
E. conferendum	MEN200330	Slovakia	KC710055	KC710133	KC710161	Morozova OV, Noordeloos ME, Popov ES, Alexandrova AV(2018). Three new species within the genus Entoloma (Basidiomycota, Agaricales) with clamped basidia and a serrulatum-type lamellae edge, and their phylogenetic position. Mycological Progress, 17, 381-398.
E. dichroides	LE F-343682	Vietnam	OQ779472	OQ804527		Morozova, O, Pham T H G. (2023). New species of Entoloma subgenera Cubospora and Leptonia (Agaricales, Basidiomycota) from central Vietnam. Journal of Fungi, 9(6), 621.
E. dichroum	LE227472	Russia: European part	KC898440			Morozova OV, Noordeloos ME, Vila J(2014). Entoloma subgenus Leptonia in boreal-temperate Eurasia: Towards a phylogenetic species concept. Persoonia, 32, 141–169.
E. euchroum	LE262995	Russia: Caucasus	KC898417	KC898516	KC898483	Morozova OV, Noordeloos ME, Vila J(2014). Entoloma subgenus Leptonia in boreal-temperate Eurasia: Towards a phylogenetic species concept. Persoonia, 32, 141–170.
E. eugenei	LE253771	Russia: Primorsky Territory	KC898438	KC898529		Morozova OV, Noordeloos ME, Vila J(2014). Entoloma subgenus Leptonia in boreal-temperate Eurasia: Towards a phylogenetic species concept. Persoonia, 32, 141–171.		type
E. fuligieneocinereum	ZRL20230456	China, Qinghai	PV802759	PV802769	under submitting	this work
E. fuligieneocinereum	ZRL20230695	China, Qinghai	PV802760	PV802770	under submitting	this work
E. fuligieneocinereum	ZRL20234471	China, Qinghai	PV802762	PV802772	under submitting	this work
E. fuligieneocinereum	ZRL20234535	China, Qinghai	PV802764	PV802774	under submitting	this work
E. fuligineocinereum	OMDLK 342838	USA: Washington	PQ644435			unpublished
E. fuligineocinereum	iNAT 18337020	USA: Washington	OM212880			unpublished
E. fuligineocinereum	OMDL iNat 230202861	Canada: Ontario	PV534777			unpublished
E. fuligineocinereum	O18044	Mongolia	PQ721604			unpublished
E. glaucobasis	Roth 16-6-95	Germany	MZ869021			unpublished
E. glaucobasis	FA4320	France: Savoie	OR419870			unpublished
E. glaucobasis	ZRL20234505	China, Qinghai	PV802763	PV802773	under submitting	this work
E. griseocyaneum	LE254351	Russia: Caucasus	KC898444	KC898498	KC898463	Morozova OV, Noordeloos ME, Popov ES, Alexandrova AV(2018). Three new species within the genus Entoloma (Basidiomycota, Agaricales) with clamped basidia and a serrulatum-type lamellae edge, and their phylogenetic position. Mycological Progress, 17, 381-398.
E. griseopileum	ZRL20230545	China, Qinghai	PV789737	PV789740	under submitting	this work
E. griseopileum	ZRL20230575	China, Qinghai	PV789738	PV789741	under submitting	this work
E. griseopileum	ZRL20230583	China, Qinghai	PV789739	PV789742	under submitting	this work
E. incanum	ACD0182	USA: Devil's Lake	MZ919177			unpublished
E. incanum	HKAS49360	China	KC555562			unpublished
E. incanum	OMDL iNat172316324	USA: Virginia	PQ822082			unpublished
E. incanum	FLAS-F-69723	USA: Kentucky	OQ150423			unpublished
E. incanum	LE312503	Sweden: Ostersund	OK161247	OK161275		unpublished		type
E. incanum	ZRL20234451	China, Qinghai	PV802761	PV802771	under submitting	this work
E. indutoides	LE254354	Russia: Leningrad Region	KC898451	MF487799	KC898468.	Morozova OV, Noordeloos ME, Popov ES, Alexandrova AV(2018). Three new species within the genus Entoloma (Basidiomycota, Agaricales) with clamped basidia and a serrulatum-type lamellae edge, and their phylogenetic position. Mycological Progress, 17, 381-398.
E. lepidissimum	PRM755801	Czech Republic	KC898364	KC898532		Morozova OV, Noordeloos ME, Vila J(2014). Entoloma subgenus Leptonia in boreal-temperate Eurasia: Towards a phylogenetic species concept. Persoonia, 32, 141–171.		type
E. nitidum	200324	Slovakia	KC710122	GQ289175	GQ289315	Morozova OV, Noordeloos ME, Popov ES, Alexandrova AV(2018). Three new species within the genus Entoloma (Basidiomycota, Agaricales) with clamped basidia and a serrulatum-type lamellae edge, and their phylogenetic position. Mycological Progress, 17, 381-398.
E. percoelestinum	LE254390	Spain	KF745927	KF745928		Morozova OV, Noordeloos ME, Vila J(2014). Entoloma subgenus Leptonia in boreal-temperate Eurasia: Towards a phylogenetic species concept. Persoonia, 32, 141–171.		type
E. placidum	UPS:BOT:F-121714	Sweden	KC898394	KC898514	KC898481	Morozova OV, Noordeloos ME, Vila J(2014). Entoloma subgenus Leptonia in boreal-temperate Eurasia: Towards a phylogenetic species concept. Persoonia, 32, 141–172.
E. quadratum	LE254355	Russia: Far East	KC898452	MF487800	KC898469	Morozova OV, Noordeloos ME, Popov ES, Alexandrova AV(2018). Three new species within the genus Entoloma (Basidiomycota, Agaricales) with clamped basidia and a serrulatum-type lamellae edge, and their phylogenetic position. Mycological Progress, 17, 381-398.
E. serrulatum	LE254361	Russia: Caucasus	KC898447	KC898501	KC898466	Morozova OV, Noordeloos ME, Popov ES, Alexandrova AV(2018). Three new species within the genus Entoloma (Basidiomycota, Agaricales) with clamped basidia and a serrulatum-type lamellae edge, and their phylogenetic position. Mycological Progress, 17, 381-399.
E. sinuatum	8181FTUR	F inland	KC710116	KC710154	KC710184	Morozova OV, Noordeloos ME, Popov ES, Alexandrova AV(2018). Three new species within the genus Entoloma (Basidiomycota, Agaricales) with clamped basidia and a serrulatum-type lamellae edge, and their phylogenetic position. Mycological Progress, 17, 381-400.
E. subaraneosum	GDGM 28823	China .	NR120052			Morozova OV, Noordeloos ME, Popov ES, Alexandrova AV(2018). Three new species within the genus Entoloma (Basidiomycota, Agaricales) with clamped basidia and a serrulatum-type lamellae edge, and their phylogenetic position. Mycological Progress, 17, 381-401.		type
E. sublacteisporum	LIP JVG 1070823T	Spain	KC898436	KC898518	KC898478	Morozova OV, Noordeloos ME, Vila J(2014). Entoloma subgenus Leptonia in boreal-temperate Eurasia: Towards a phylogenetic species concept. Persoonia, 32, 141–172.
E. tadungense	LE F-343681	Vietnam	OQ779471	OQ804526		Morozova, O, Pham T H G. (2023). New species of Entoloma subgenera Cubospora and Leptonia (Agaricales, Basidiomycota) from central Vietnam. Journal of Fungi, 9(6), 621.
E. tjallingiorum	UPS:BOT:F-016378	Sweden	KC898412	KC898509	KC898474	Morozova OV, Noordeloos ME, Vila J(2014). Entoloma subgenus Leptonia in boreal-temperate Eurasia: Towards a phylogenetic species concept. Persoonia, 32, 141–172.		type
E. turbidum	MEN200351	Slovakia	KC710060	GQ289201	GQ289341	Morozova OV, Noordeloos ME, Popov ES, Alexandrova AV(2018). Three new species within the genus Entoloma (Basidiomycota, Agaricales) with clamped basidia and a serrulatum-type lamellae edge, and their phylogenetic position. Mycological Progress, 17, 381-400.
E. undatum	LE312417	Russia: Novgorod Region	MF476910	MF487801	MF47692 1	Morozova OV, Noordeloos ME, Popov ES, Alexandrova AV(2018). Three new species within the genus Entoloma (Basidiomycota, Agaricales) with clamped basidia and a serrulatum-type lamellae edge, and their phylogenetic position. Mycological Progress, 17, 381-401.
E. venustum	E17/10	Germany	KC898355	KC898523	KC898490	Morozova OV, Noordeloos ME, Vila J(2014). Entoloma subgenus Leptonia in boreal-temperate Eurasia: Towards a phylogenetic species concept. Persoonia, 32, 141–172.		type
E. verae	LE227613	Russia: Samara Region	OK161251			unpublished		type
E. verae	KaiR990	Germany	MZ611683			unpublished
E. verae	HMAS 293479	China	OR236876			unpublished
E. verae	ZRL20235682	China, Qinghai	PV802765	PV802775	under submitting	this work
E. verrnum	LE312418	Russia: Novgorod Region	MF476911	MF487802	MF476922	Morozova OV, Noordeloos ME, Popov ES, Alexandrova AV(2018). Three new species within the genus Entoloma (Basidiomycota, Agaricales) with clamped basidia and a serrulatum-type lamellae edge, and their phylogenetic position. Mycological Progress, 17, 381-400.
E. violaceoserrulatum	JV8329F	Finland	MF476913	MF487803	MF476923	Morozova OV, Noordeloos ME, Popov ES, Alexandrova AV(2018). Three new species within the genus Entoloma (Basidiomycota, Agaricales) with clamped basidia and a serrulatum-type lamellae edge, and their phylogenetic position. Mycological Progress, 17, 381-401.
E. violaceovillosum	645	India: K erala		GQ289205	GQ289345	Morozova OV, Noordeloos ME, Popov ES, Alexandrova AV(2018). Three new species within the genus Entoloma (Basidiomycota, Agaricales) with clamped basidia and a serrulatum-type lamellae edge, and their phylogenetic position. Mycological Progress, 17, 381-402.
E. violaceozonatum	L275	Estonia	KC898448	KC898502	KC898467	Morozova OV, Noordeloos ME, Popov ES, Alexandrova AV(2018). Three new species within the genus Entoloma (Basidiomycota, Agaricales) with clamped basidia and a serrulatum-type lamellae edge, and their phylogenetic position. Mycological Progress, 17, 381-403.		type
E. kruticianum	LE311767	Russia:Europeanpart	KU666558	KU710222		Crous,PW, Wingfield, MJ, Richardson DM, Leroux JJ, Strasberg D, Edwards J, Roets F, Hubka V, Taylor PWJ, Heykoop M(2016). Fungal Planet description sheets: 400–468. Persoonia, 36, 316–458.
E. lampropus	UPS:BOT:F-176490	Sweden	KC898377	KC898506		Morozova OV, Noordeloos ME, Vila J(2014). Entoloma subgenus Leptonia in boreal-temperate Eurasia: Towards a phylogenetic species concept. Persoonia, 32, 141–172.
E. nitidum	MEN200324	Slovakia	KC710122	GQ289175		Co-David D, Langeveld D, Noordeloos M E(2009). Molecular phylogeny and spore evolution of Entolomataceae. Persoonia-Molecular Phylogeny and Evolution of Fungi, 23(1): 147-176.
E. turbidum	MEN200351	Slovakia	KC710060	GQ289201		Co-David D, Langeveld D, Noordeloos M E(2009). Molecular phylogeny and spore evolution of Entolomataceae. Persoonia-Molecular Phylogeny and Evolution of Fungi, 23(1): 147-177.
